# Supplementary material for: A Single-Cell Atlas of Transcriptome Changes in the Intestinal Epithelium at the Suckling-to-Weaning Transition in Male Rabbits
Source: Cell Mol Gastroenterol Hepatol. 2025 Sep 2;20(1):101628. doi: 10.1016/j.jcmgh.2025.101628 (PMC12630347; doi:10.1016/j.jcmgh.2025.101628)
Supplement: Supplementary Table 2 [file mmc2.xlsx]

## Sheet: Stem_cells
ID

## Sheet: TA
ID

## Sheet: Early_AC
ID

## Sheet: Intermediate_AC
ID

## Sheet: Mature_AC
ID

## Sheet: BEST4
ID

## Sheet: Goblet_cells
ID

## Sheet: EEC_CHGB
ID

## Sheet: EEC_PYY
ID
