# Supplementary material for: A Single-Cell Atlas of Transcriptome Changes in the Intestinal Epithelium at the Suckling-to-Weaning Transition in Male Rabbits
Source: Cell Mol Gastroenterol Hepatol. 2025 Sep 2;20(1):101628. doi: 10.1016/j.jcmgh.2025.101628 (PMC12630347; doi:10.1016/j.jcmgh.2025.101628)
Supplement: Supplementary Table 6 [file mmc6.xlsx]

## Sheet: Feuil1
Gene Name	Forward	Reverse
BEST4	CAGACCCCATTGCTTGGTCG	CGAAGTTTCGGAGGCTGATG
OTOP2	CACTCATCCAGGCTGTGTTTG	CGTGAACATGAGTCCGAACC
CA7	TAACGGCCACTCTGTCCAAG	GAACTGCTTGAGGCGGTAGG
CFTR	CATGAGTACGTTGCAGTGGG	AGACTCGACTCACAGATCGC
CA1	TTCACGAGAGTGTGACCTGG	TTCACGAGAGTGTGACCTGG
AQP8	CCATCGGCTTCTCCGTCGT	CCAATGACGAACCTGATGAGCACT
TOP1	GCAGGCAATGAGAAGGAAGA	CACGTACTCCTGACCATCCA
ATP5B	GAGGTCCCATCAAAACCAAA	TTTCCTGCTCCACACTCATCT
CA2	TGGGGCTCATCCGATGGACA	GCCTGGTGTAGCACTGCCAA
PLAC8	CATCTGTGGCCATGAGGACT	GGACAGCAAAGGGTCACCATA
RIGI	TTGCCACCTCAGTTGCTGAT	GCACTTGCTCCCTTTTGCTC
SLC51B	CCGGGTCATGAACCCTACTG	CGTCAGGGCAAGGATGGAAT
OASL	CCGAAGCTCTCACCTTCACC	AGACTCACGTAGACCTCGGG
DMBT1	CTACGACCTAATCCGGAGCG	GAAGCGGTTCAGGAAGTGGA
LGR5	TAACTGGAACTGCGAACCTG	AGCTAAATTCAGGGACCGGA
SOX9	TGCTGAACGAGAGCGAGAAGC	CTGCCCATTCTTCACCGACTTC
HES1	CCAAGCTGGAGAAGGCCGATA	GCGGTATTTCCCCAGTACGC
PIGR	GGAGCCATTGACAACCCAAG	CTTGGGCTCCTCAATCTCCA
ALDH1A1	TCACAGGATCAACAGAGTTGGC	TTGGTGTGCAAACTCAACGG
